# Supplementary material for: Crystal structure of catena-poly[[di­aqua­cadmium(II)]-μ-3,3′-(1,3-phenyl­ene)diacrylato]
Source: Acta Crystallogr E Crystallogr Commun. 2015 Mar 21;71(Pt 4):m91–2. doi: 10.1107/S2056989015005411 (PMC4438799; doi:10.1107/S2056989015005411)
Supplement: Supplementary file 1 [file e-71-00m91-sup1.cif]

##############################################################################
#                                                                            #
# This CIF contains the data in a paper accepted for publication in          #
# Acta Crystallographica Section E. It conforms to the requirements of       #
# Notes for Authors for Acta Crystallographica Section E, and has been       #
# peer reviewed under the auspices of the IUCr Commission on Journals.       #
#                                                                            #
# Full details of the Crystallographic Information File format               #
# are given in the paper "The Crystallographic Information File (CIF):       #
# a New Standard Archive File for Crystallography" by S. R. Hall, F. H.      #
# Allen and I. D. Brown [Acta Cryst. (1991), A47, 655-685].                  #
#                                                                            #
# The current version of the core CIF dictionary is obtainable from          #
# ftp://ftp.iucr.org/pub/cif_core.dic.                                       #
#                                                                            #
# Software is freely available for graphical display of the structure(s)     #
# in this CIF. For information consult the CIF software page                 #
# http://www.iucr.org/resources/cif/software.                                #
#                                                                            #
# This file may be used for bona fide research purposes within the           #
# scientific community so long as proper attribution is given to the journal # 
# article from which it was obtained.                                        #
#                                                                            #
##############################################################################
data_I
_database_code_depnum_ccdc_archive 'CCDC 1054223'
_audit_creation_method     SHELXL-97
_chemical_name_systematic
;
<i>catena</i>-Poly[[diaquacadmium(II)]-\m-3,3'-(1,3-phenylene)diacrylato]
;
_chemical_formula_moiety     'C12 H12 Cd O6'
_chemical_formula_sum     'C12 H12 Cd O6'
_chemical_formula_iupac     '[Cd (C12 H8 O4) (H2 O1)2]'
_chemical_formula_weight     364.62
_symmetry_cell_setting     orthorhombic
_symmetry_space_group_name_H-M     'C 2 2 21'
_symmetry_space_group_name_Hall     'C 2c 2'
loop_
    _symmetry_equiv_pos_as_xyz
    'x, y, z'
    '-x, -y, z+1/2'
    '-x, y, -z+1/2'
    'x, -y, -z'
    'x+1/2, y+1/2, z'
    '-x+1/2, -y+1/2, z+1/2'
    '-x+1/2, y+1/2, -z+1/2'
    'x+1/2, -y+1/2, -z'
_cell_length_a     5.3145(12)
_cell_length_b     11.991(3)
_cell_length_c     19.767(5)
_cell_angle_alpha     90.00
_cell_angle_beta     90.00
_cell_angle_gamma     90.00
_cell_volume     1259.7(5)
_cell_formula_units_Z     4
_cell_measurement_reflns_used     1107
_cell_measurement_theta_min     2.0
_cell_measurement_theta_max     25.0
_cell_measurement_temperature     293(2)
_exptl_crystal_description     block
_exptl_crystal_colour     colorless
_exptl_crystal_size_max     0.35
_exptl_crystal_size_mid     0.32
_exptl_crystal_size_min     0.25
_exptl_crystal_density_diffrn     1.922
_exptl_crystal_density_meas     ?
_exptl_crystal_density_method     'not measured'
_exptl_crystal_F_000     720
_exptl_absorpt_coefficient_mu     1.753
_exptl_absorpt_correction_type     multi-scan
_exptl_absorpt_process_details
;
(SADABS; Bruker, 2008)
;
_exptl_absorpt_correction_T_min     0.59
_exptl_absorpt_correction_T_max     0.68
_exptl_special_details     ?
_diffrn_ambient_temperature     293(2)
_diffrn_radiation_type     MoK\a
_diffrn_radiation_wavelength     0.71073
_diffrn_radiation_source     'fine-focus sealed tube'
_diffrn_radiation_monochromator     graphite
_diffrn_measurement_device_type     'Bruker SMART APEXII CCD'
_diffrn_measurement_method     'omega scans'
_diffrn_detector_area_resol_mean     ?
_diffrn_reflns_number     3205
_diffrn_reflns_av_R_equivalents     0.0362
_diffrn_reflns_av_sigmaI/netI     0.0378
_diffrn_reflns_theta_min     2.06
_diffrn_reflns_theta_max     24.99
_diffrn_reflns_theta_full     24.99
_diffrn_measured_fraction_theta_max     0.995
_diffrn_measured_fraction_theta_full     0.995
_diffrn_reflns_limit_h_min     -5
_diffrn_reflns_limit_h_max     6
_diffrn_reflns_limit_k_min     -13
_diffrn_reflns_limit_k_max     14
_diffrn_reflns_limit_l_min     -19
_diffrn_reflns_limit_l_max     23
_diffrn_standards_number     ?
_diffrn_standards_interval_count     ?
_diffrn_standards_interval_time     ?
_diffrn_standards_decay_%     ?
_refine_special_details
;
Refinement of <i>F</i>^2^ against ALL reflections. The weighted <i>R</i>-factor
<i>wR</i> and goodness of fit <i>S</i> are based on <i>F</i>^2^, conventional
<i>R</i>-factors <i>R</i> are based on <i>F</i>, with <i>F</i> set to zero for
negative <i>F</i>^2^. The threshold expression of <i>F</i>^2^ >
\s(<i>F</i>^2^) is used only for calculating <i>R</i>-factors(gt) <i>etc</i>.
and is not relevant to the choice of reflections for refinement.
<i>R</i>-factors based on <i>F</i>^2^ are statistically about twice as large
as those based on <i>F</i>, and <i>R</i>- factors based on ALL data will be
even larger.
;
_reflns_number_total     1107
_reflns_number_gt     950
_reflns_threshold_expression     I>2sigma(I)
_refine_ls_structure_factor_coef     Fsqd
_refine_ls_matrix_type     full
_refine_ls_R_factor_all     0.0462
_refine_ls_R_factor_gt     0.0392
_refine_ls_wR_factor_gt     0.1492
_refine_ls_wR_factor_ref     0.1548
_refine_ls_goodness_of_fit_ref     1.078
_refine_ls_restrained_S_all     1.077
_refine_ls_number_reflns     1107
_refine_ls_number_parameters     96
_refine_ls_number_restraints     2
_refine_ls_hydrogen_treatment     mixed
_refine_ls_weighting_scheme     calc
_refine_ls_weighting_details
         'calc w=1/[\s^2^(Fo^2^)+(0.1000P)^2^+7.5572P] where P=(Fo^2^+2Fc^2^)/3'
_atom_sites_solution_hydrogens     geom
_atom_sites_solution_primary     direct
_atom_sites_solution_secondary     difmap
_refine_ls_shift/su_max     0.000
_refine_ls_shift/su_mean     0.000
_refine_diff_density_max     0.926
_refine_diff_density_min     -0.641
_refine_ls_extinction_method     none
_refine_ls_extinction_coef     ?
_refine_ls_abs_structure_details
;
Flack (1983), 1035 Friedel pairs
;
_refine_ls_abs_structure_Flack     0.07(19)
loop_
    _atom_type_symbol
    _atom_type_description
    _atom_type_scat_dispersion_real
    _atom_type_scat_dispersion_imag
    _atom_type_scat_source
    'C' 'C' 0.0033 0.0016
                         'International Tables Vol C Tables 4.2.6.8 and 6.1.1.4'
    'H' 'H' 0.0000 0.0000
                         'International Tables Vol C Tables 4.2.6.8 and 6.1.1.4'
    'O' 'O' 0.0106 0.0060
                         'International Tables Vol C Tables 4.2.6.8 and 6.1.1.4'
    'Cd' 'Cd' -0.8075 1.2024
                         'International Tables Vol C Tables 4.2.6.8 and 6.1.1.4'
_computing_data_collection
;
APEX2 (Bruker, 2008)
;
_computing_cell_refinement
;
SAINT (Bruker, 2008)
;
_computing_data_reduction
;
SAINT (Bruker, 2008)
;
_computing_structure_solution
;
SHELXS97 (Sheldrick, 2008)
;
_computing_structure_refinement
;
SHELXL97 (Sheldrick, 2008)
;
_computing_molecular_graphics
;
DIAMOND (Brandenburg, 2008))
;
_computing_publication_material
;
PLATON (Spek, 2009)
;
loop_
    _atom_site_type_symbol
    _atom_site_label
    _atom_site_fract_x
    _atom_site_fract_y
    _atom_site_fract_z
    _atom_site_U_iso_or_equiv
    _atom_site_adp_type
    _atom_site_calc_flag
    _atom_site_refinement_flags
    _atom_site_occupancy
    _atom_site_symmetry_multiplicity
    _atom_site_disorder_assembly
    _atom_site_disorder_group
    Cd Cd1 -0.00336(16) 1.0000 1.0000 0.0311(3) Uani d S 1 2 . .
    O O1 0.2947(11) 0.9898(5) 0.9139(3) 0.0332(13) Uani d . 1 1 . .
    O O2 0.1598(11) 0.8310(5) 0.9546(3) 0.0335(14) Uani d . 1 1 . .
    O O3W -0.2906(13) 0.8960(5) 1.0493(4) 0.0438(18) Uani d D 1 1 . .
    C C1 0.307(2) 0.8841(8) 0.9156(4) 0.040(2) Uani d . 1 1 . .
    C C2 0.4734(19) 0.8224(7) 0.8726(5) 0.039(2) Uani d . 1 1 . .
    H H2 0.4462 0.7460 0.8689 0.046 Uiso calc R 1 1 . .
    C C3 0.6643(18) 0.8655(8) 0.8375(4) 0.0329(19) Uani d . 1 1 . .
    H H3 0.6894 0.9420 0.8411 0.040 Uiso calc R 1 1 . .
    C C4 0.8387(19) 0.8040(7) 0.7936(4) 0.0297(19) Uani d . 1 1 . .
    C C5 0.848(2) 0.6888(8) 0.7930(5) 0.041(2) Uani d . 1 1 . .
    H H5 0.7472 0.6494 0.8231 0.049 Uiso calc R 1 1 . .
    C C6 1.0000 0.6307(10) 0.7500 0.042(3) Uani d S 1 2 . .
    H H6 1.0000 0.5531 0.7500 0.050 Uiso calc SR 1 2 . .
    C C7 1.0000 0.8616(10) 0.7500 0.033(3) Uani d S 1 2 . .
    H H7 1.0000 0.9392 0.7500 0.039 Uiso calc SR 1 2 . .
    H H1A -0.436(7) 0.917(7) 1.062(4) 0.02(2) Uiso d D 1 1 . .
    H H1B -0.288(15) 0.826(2) 1.056(4) 0.01(2) Uiso d D 1 1 . .
loop_
    _atom_site_aniso_label
    _atom_site_aniso_U_11
    _atom_site_aniso_U_22
    _atom_site_aniso_U_33
    _atom_site_aniso_U_12
    _atom_site_aniso_U_13
    _atom_site_aniso_U_23
    Cd1 0.0265(5) 0.0292(5) 0.0377(5) 0.000 0.000 -0.0032(3)
    O1 0.029(3) 0.024(3) 0.046(3) -0.001(3) 0.007(3) -0.001(3)
    O2 0.012(3) 0.027(3) 0.062(4) -0.006(3) 0.013(3) -0.004(3)
    O3W 0.024(4) 0.028(3) 0.079(5) -0.002(3) 0.015(4) 0.001(4)
    C1 0.053(6) 0.040(5) 0.027(4) -0.009(5) 0.000(5) -0.009(4)
    C2 0.031(5) 0.026(4) 0.059(6) -0.015(5) 0.006(5) -0.007(4)
    C3 0.024(4) 0.037(5) 0.038(5) -0.008(4) 0.005(4) -0.001(4)
    C4 0.030(4) 0.031(5) 0.028(4) -0.004(5) 0.004(4) 0.002(3)
    C5 0.046(6) 0.030(5) 0.046(5) -0.012(5) 0.008(5) 0.004(4)
    C6 0.048(8) 0.024(6) 0.054(7) 0.000 0.008(8) 0.000
    C7 0.041(7) 0.025(6) 0.032(6) 0.000 0.006(7) 0.000
_geom_special_details
;
All e.s.d.'s (except the e.s.d. in the dihedral angle between two l.s. planes)
are estimated using the full covariance matrix. The cell e.s.d.'s are taken
into account individually in the estimation of e.s.d.'s in distances, angles
and torsion angles; correlations between e.s.d.'s in cell parameters are only
used when they are defined by crystal symmetry. An approximate (isotropic)
treatment of cell e.s.d.'s is used for estimating e.s.d.'s involving l.s.
planes.
;
loop_
    _geom_bond_atom_site_label_1
    _geom_bond_atom_site_label_2
    _geom_bond_site_symmetry_2
    _geom_bond_distance
    _geom_bond_publ_flag
    Cd1 O1 4_577 2.329(6) .
    Cd1 O1 . 2.329(6) y
    Cd1 O2 4_577 2.380(6) .
    Cd1 O2 . 2.380(6) y
    Cd1 O3W . 2.199(7) y
    Cd1 O3W 4_577 2.199(7) .
    Cd1 C1 4_577 2.727(10) ?
    O1 C1 . 1.270(12) .
    O2 C1 . 1.269(12) .
    O3W H1A . 0.85(2) ?
    O3W H1B . 0.84(2) ?
    C1 C2 . 1.432(14) .
    C2 C3 . 1.334(13) .
    C2 H2 . 0.9300 ?
    C3 C4 . 1.468(12) .
    C3 H3 . 0.9300 ?
    C4 C5 . 1.383(14) .
    C4 C7 . 1.398(10) .
    C5 C6 . 1.363(12) ?
    C5 H5 . 0.9300 ?
    C6 C5 3_756 1.363(12) .
    C6 H6 . 0.9300 ?
    C7 C4 3_756 1.398(10) ?
    C7 H7 . 0.9300 ?
loop_
    _geom_angle_atom_site_label_1
    _geom_angle_atom_site_label_2
    _geom_angle_atom_site_label_3
    _geom_angle_site_symmetry_1
    _geom_angle_site_symmetry_3
    _geom_angle
    _geom_angle_publ_flag
    O3W Cd1 O3W . 4_577 92.1(4) ?
    O3W Cd1 O1 . 4_577 100.3(3) ?
    O3W Cd1 O1 4_577 4_577 140.0(2) ?
    O3W Cd1 O1 . . 140.0(2) ?
    O3W Cd1 O1 4_577 . 100.3(3) ?
    O1 Cd1 O1 4_577 . 94.3(3) ?
    O3W Cd1 O2 . 4_577 124.6(3) ?
    O3W Cd1 O2 4_577 4_577 86.4(2) ?
    O1 Cd1 O2 4_577 4_577 55.3(2) ?
    O1 Cd1 O2 . 4_577 94.2(2) ?
    O3W Cd1 O2 . . 86.4(2) ?
    O3W Cd1 O2 4_577 . 124.6(3) ?
    O1 Cd1 O2 4_577 . 94.2(2) ?
    O1 Cd1 O2 . . 55.3(2) ?
    O2 Cd1 O2 4_577 . 137.3(3) ?
    O3W Cd1 C1 . 4_577 116.0(3) ?
    O3W Cd1 C1 4_577 4_577 113.7(3) ?
    O1 Cd1 C1 4_577 4_577 27.7(3) ?
    O1 Cd1 C1 . 4_577 93.6(3) ?
    O2 Cd1 C1 4_577 4_577 27.7(3) ?
    O2 Cd1 C1 . 4_577 116.4(3) ?
    C1 O1 Cd1 . . 93.9(6) ?
    C1 O2 Cd1 . . 91.5(5) ?
    Cd1 O3W H1A . . 127(6) ?
    Cd1 O3W H1B . . 128(6) ?
    H1A O3W H1B . . 105(9) ?
    O2 C1 O1 . . 119.0(9) ?
    O2 C1 C2 . . 118.8(9) ?
    O1 C1 C2 . . 122.1(9) ?
    C3 C2 C1 . . 125.3(9) ?
    C3 C2 H2 . . 117.3 ?
    C1 C2 H2 . . 117.3 ?
    C2 C3 C4 . . 126.4(8) ?
    C2 C3 H3 . . 116.8 ?
    C4 C3 H3 . . 116.8 ?
    C5 C4 C7 . . 117.8(9) ?
    C5 C4 C3 . . 122.0(9) ?
    C7 C4 C3 . . 120.2(8) ?
    C6 C5 C4 . . 122.6(10) ?
    C6 C5 H5 . . 118.7 ?
    C4 C5 H5 . . 118.7 ?
    C5 C6 C5 . 3_756 118.5(12) ?
    C5 C6 H6 . . 120.7 ?
    C5 C6 H6 3_756 . 120.7 ?
    C4 C7 C4 3_756 . 120.8(11) ?
    C4 C7 H7 3_756 . 119.6 ?
    C4 C7 H7 . . 119.6 ?
loop_
    _geom_hbond_atom_site_label_D
    _geom_hbond_atom_site_label_H
    _geom_hbond_atom_site_label_A
    _geom_hbond_site_symmetry_A
    _geom_hbond_distance_DH
    _geom_hbond_distance_HA
    _geom_hbond_distance_DA
    _geom_hbond_angle_DHA
    O3W H1A O1 4_477 0.85(2) 1.88(4) 2.695(9) 160(8)
    O3W H1B O2 8_467 0.84(2) 1.92(3) 2.736(8) 162(8)
data_global
_journal_date_recd_electronic     2015-02-28
_journal_date_accepted     2015-03-16
_journal_name_full     'Acta Crystallographica, Section E'
_journal_year     2015
_journal_volume     71
_journal_issue      4
_journal_page_first     m91
_journal_page_last     m92
_journal_paper_category     HM
_journal_paper_doi     10.1107/S2056989015005411
_journal_coeditor_code     XU5838
_publ_contact_author_name     'Kun-Lin Huang'
_publ_contact_author_address
;
Key Laboratory of Green Synthesis and Applications, College of Chemistry,
Chongqing Normal University, Chongqing 401331, People's Republic of China
;
_publ_contact_author_email     'kunlin@jlu.edu.cn'
_publ_contact_author_fax     ?
_publ_contact_author_phone     ?
_publ_section_title
;
Crystal structure of
<i>catena</i>-poly[[diaquacadmium(II)]-\m-3,3'-(1,3-phenylene)diacrylato]
;
loop_
    _publ_author_name
    _publ_author_address
    'Zhang, Xiao-Ping'
;
Key Laboratory of Green Synthesis and Applications,
College of Chemistry,
Chongqing Normal University,
Chongqing 401331, People's Republic of China
;
    'Chen, Xin'
;
Key Laboratory of Green Synthesis and Applications,
College of Chemistry,
Chongqing Normal University,
Chongqing 401331, People's Republic of China
;
    'Huang, Kun-Lin'
;
Key Laboratory of Green Synthesis and Applications,
College of Chemistry,
Chongqing Normal University,
Chongqing 401331, People's Republic of China
;
