# Supplementary material for: Crystal structure of catena-poly[[di­aqua­cadmium(II)]-μ-3,3′-(1,3-phenyl­ene)diacrylato]
Source: Acta Crystallogr E Crystallogr Commun. 2015 Mar 21;71(Pt 4):m91–2. doi: 10.1107/S2056989015005411 (PMC4438799; doi:10.1107/S2056989015005411)
Supplement: Supplementary file 2 [file e-71-00m91-Isup2.hkl]

# 
# h,k,l, Fc-squared, Fo-squared, sigma(Fo-squared) and status flag 
# 
data_I
_shelx_title ' b in C222(1)' 
_shelx_refln_list_code          4 
_shelx_F_calc_maximum      247.55 
_exptl_crystal_F_000       580.00 
_reflns_d_resolution_high  0.8413 
 
loop_ 
 _symmetry_equiv_pos_as_xyz 
 'x, y, z' 
 '-x, -y, z+1/2' 
 '-x, y, -z+1/2' 
 'x, -y, -z' 
 'x+1/2, y+1/2, z' 
 '-x+1/2, -y+1/2, z+1/2' 
 '-x+1/2, y+1/2, -z+1/2' 
 'x+1/2, -y+1/2, -z' 
 
_cell_length_a     5.3145 
_cell_length_b    11.9914 
_cell_length_c    19.7668 
_cell_angle_alpha  90.000 
_cell_angle_beta   90.000 
_cell_angle_gamma  90.000 
 
_shelx_F_squared_multiplier     1.000 
 
loop_ 
 _refln_index_h 
 _refln_index_k 
 _refln_index_l 
 _refln_F_squared_calc 
 _refln_F_squared_meas 
 _refln_F_squared_sigma 
 _refln_observed_status 
   2   0   0     2381.16     1964.56     68.03 o 
   4   0   0     8216.13     8764.39    273.91 o 
   6   0   0     6789.64     6319.98    351.55 o 
   1   1   0    11722.99    11405.29    316.05 o 
   3   1   0    22781.83    21580.90    383.69 o 
   5   1   0     1207.11     1193.69     61.04 o 
   0   2   0    15918.66    20802.63    796.19 o 
   2   2   0    10815.51     9504.88    194.18 o 
   4   2   0    10762.40    10115.83    313.83 o 
   6   2   0      815.87     1229.70     98.07 o 
   1   3   0    29194.28    30973.70   1473.88 o 
   3   3   0    18771.79    15824.99    368.29 o 
   5   3   0     3205.98     3780.33    152.63 o 
   0   4   0     2011.32     2275.14     65.43 o 
   2   4   0    16148.72    15961.51    367.54 o 
   4   4   0     5586.60     5135.18    183.15 o 
   6   4   0      798.22      844.58     65.03 o 
   1   5   0    19414.40    21402.16    930.48 o 
   3   5   0     2983.65     2915.42     98.26 o 
   5   5   0     3550.79     3809.22    188.76 o 
   0   6   0    43709.41    55606.93   1267.58 o 
   2   6   0     8806.61     9267.95    238.81 o 
   4   6   0     3201.27     3733.15    126.37 o 
   1   7   0     8976.98     9803.14    390.69 o 
   3   7   0     8994.11     9202.76    248.64 o 
   5   7   0     1399.21     1400.32     97.54 o 
   0   8   0    11385.65    14100.51    344.04 o 
   2   8   0     4041.16     3913.14    122.02 o 
   4   8   0     4961.74     5213.73    209.73 o 
   1   9   0     4611.96     5223.08    215.40 o 
   3   9   0     9696.78     9888.20    269.86 o 
   0  10   0    11046.43    12237.13    408.92 o 
   2  10   0     1187.67     1247.79     85.29 o 
   4  10   0     2487.31     2279.21    130.25 o 
   1  11   0     2780.60     3302.79    182.88 o 
   3  11   0     1449.76     1571.39    105.77 o 
   0  12   0     3503.01     3666.62    209.78 o 
   2  12   0     1933.55     2377.74    126.42 o 
   1  13   0     2848.96     2679.84    181.03 o 
   2   0   1      298.60      379.73     28.54 o 
   4   0   1      630.66     2423.50     99.97 o 
   6   0   1      124.69      228.72    118.50 o 
  -5   1   1      132.06      340.54     67.56 o 
  -3   1   1      508.04      590.14     52.56 o 
  -1   1   1     2096.29     2205.65     69.33 o 
   1   1   1     2084.97     2147.80     54.26 o 
   3   1   1      528.91      840.93    132.24 o 
   5   1   1      128.57      228.15     68.95 o 
  -6   2   1      250.19      245.07     55.72 o 
  -4   2   1      230.93     1545.52    103.85 o 
  -2   2   1      632.36      644.42     52.81 o 
   2   2   1      633.21      589.08     16.51 o 
   4   2   1      238.39     2869.99    158.49 o 
   6   2   1      234.16      275.43     53.82 o 
  -5   3   1       18.08      510.66    291.65 o 
  -3   3   1     2638.06     2629.28    329.20 o 
  -1   3   1       99.37      126.24     11.09 o 
   1   3   1       98.11      142.71     13.37 o 
   3   3   1     2597.19     2506.33    206.95 o 
  -6   4   1      219.46      367.70     86.88 o 
  -4   4   1      520.68     1698.54    204.18 o 
  -2   4   1     2422.92     2323.22     95.93 o 
   0   4   1      999.56     1296.25     65.16 o 
   2   4   1     2432.51     2287.16     68.20 o 
   4   4   1      524.03     1600.86    114.04 o 
   6   4   1      229.19      137.83     38.89 o 
  -5   5   1       45.38      661.62     80.32 o 
  -3   5   1      479.66      447.47     44.84 o 
  -1   5   1     4523.56     5198.93    233.13 o 
   1   5   1     4529.48     5410.19    242.95 o 
   3   5   1      482.22      421.59     61.04 o 
   5   5   1       47.50      523.59     81.18 o 
  -4   6   1      123.78      520.61     55.20 o 
  -2   6   1       26.53       13.80     13.83 o 
   0   6   1        3.00       20.76      8.77 o 
   2   6   1       24.79       22.14     11.29 o 
   4   6   1      114.88      270.31     63.32 o 
  -5   7   1       56.50      180.02     41.90 o 
  -3   7   1      990.17     1197.03     74.87 o 
  -1   7   1      936.26      998.87     59.15 o 
   1   7   1      937.44     1079.10     60.00 o 
   3   7   1     1015.54     1145.62     74.60 o 
   5   7   1       61.50      205.01     63.02 o 
  -4   8   1       56.46      465.97     77.16 o 
  -2   8   1      154.18      173.75     26.72 o 
   0   8   1      448.80      601.85     26.58 o 
   2   8   1      155.40      100.63     23.07 o 
   4   8   1       53.63      130.50     49.01 o 
  -3   9   1     1552.34     1489.92    135.44 o 
  -1   9   1      182.54      190.78     22.84 o 
   1   9   1      183.07      164.50     20.33 o 
   3   9   1     1524.79     1460.47     89.46 o 
  -4  10   1       66.92      390.99     89.50 o 
  -2  10   1      323.69      426.15     41.06 o 
   0  10   1       19.83       28.88     15.45 o 
   2  10   1      329.50      411.97     41.40 o 
   4  10   1       73.12      206.56     63.48 o 
  -3  11   1        2.95      228.78    256.26 o 
  -1  11   1      106.73       93.89     21.71 o 
   1  11   1      106.83       65.24     27.21 o 
   3  11   1        3.55      231.59    201.20 o 
  -2  12   1       15.08      126.79    123.09 o 
   0  12   1        0.01       52.04     24.12 o 
   2  12   1       14.86       64.59     50.34 o 
  -1  13   1      119.70      103.30     47.96 o 
   1  13   1      121.01      137.31     36.65 o 
   0  14   1        0.54      -42.36     28.24 o 
   0   0   2    34804.32    33459.44   1274.25 o 
   2   0   2     4344.49     4317.46    265.12 o 
   4   0   2     7890.39     7706.76    154.94 o 
   6   0   2     1657.72     1572.53    110.56 o 
  -5   1   2     2504.67     2484.75    120.17 o 
  -3   1   2    14343.19    13770.46    283.32 o 
  -1   1   2    27314.63    26735.63    598.04 o 
   1   1   2    27001.66    26083.64    589.51 o 
   3   1   2    14393.17    13864.82    252.32 o 
   5   1   2     2367.57     2467.36     93.68 o 
  -6   2   2     2250.92     2631.70    138.10 o 
  -4   2   2     6976.88     6452.65    178.46 o 
  -2   2   2    12318.63    11068.46    256.56 o 
   0   2   2    58010.30    59735.14   1158.12 o 
   2   2   2    12255.32    10658.45    248.94 o 
   4   2   2     7025.60     6819.99    155.53 o 
   6   2   2     2390.46     2665.90    141.13 o 
  -5   3   2     3129.51     3274.74    129.27 o 
  -3   3   2    17119.91    14888.20    509.82 o 
  -1   3   2    17989.34    18019.03    412.10 o 
   1   3   2    17205.51    17334.05    348.14 o 
   3   3   2    17364.95    15530.81    316.41 o 
   5   3   2     3101.36     3318.75    140.30 o 
  -6   4   2     1754.88     1865.44    118.84 o 
  -4   4   2     7440.74     7101.95    195.30 o 
  -2   4   2    24230.77    24060.90    561.44 o 
   0   4   2    19577.24    22842.55    758.20 o 
   2   4   2    24577.35    23835.71    668.35 o 
   4   4   2     7184.54     6732.44    296.09 o 
   6   4   2     1742.29     1831.34    237.36 o 
  -5   5   2     3470.21     3381.83    151.86 o 
  -3   5   2     5587.20     5618.24    159.94 o 
  -1   5   2    19384.89    19997.02    366.35 o 
   1   5   2    19367.28    21060.31    547.25 o 
   3   5   2     5667.88     5752.56    278.67 o 
   5   5   2     3511.37     3299.61    146.48 o 
  -4   6   2     3413.30     3753.89    125.63 o 
  -2   6   2     9189.81     9418.55    243.96 o 
   0   6   2    12502.22    13475.59    465.46 o 
   2   6   2     9243.35     9740.95    210.05 o 
   4   6   2     3419.68     3690.14    354.28 o 
  -5   7   2     1859.46     1962.36    112.50 o 
  -3   7   2     4822.47     5054.86    152.13 o 
  -1   7   2    12023.13    13063.91    487.46 o 
   1   7   2    12170.76    13540.15    318.82 o 
   3   7   2     4685.31     4950.55    245.36 o 
   5   7   2     1856.33     1872.10     90.88 o 
  -4   8   2     2668.63     2721.80    135.69 o 
  -2   8   2     3355.21     3646.52    160.94 o 
   0   8   2    12318.40    14498.57    366.53 o 
   2   8   2     3192.34     3178.39    109.30 o 
   4   8   2     2805.62     2770.79    110.23 o 
  -3   9   2     7590.41     7519.05    274.21 o 
  -1   9   2     4206.66     4749.58    243.63 o 
   1   9   2     4131.48     4781.20    130.68 o 
   3   9   2     7593.70     7628.87    219.28 o 
  -4  10   2     3765.48     3583.22    256.86 o 
  -2  10   2     3445.60     3456.35    152.75 o 
   0  10   2     6794.49     7939.14    240.15 o 
   2  10   2     3524.08     3682.37    122.35 o 
   4  10   2     3651.06     3261.18    176.12 o 
  -3  11   2     2532.57     2633.67    140.16 o 
  -1  11   2     3779.98     3922.28    232.55 o 
   1  11   2     3699.76     3821.57    324.15 o 
   3  11   2     2670.75     2911.90    114.56 o 
  -2  12   2     2024.20     2202.88    120.07 o 
   0  12   2     5903.14     5796.65    209.57 o 
   2  12   2     2118.46     2272.83    148.04 o 
  -1  13   2     2452.66     2286.29     97.46 o 
   1  13   2     2270.76     2324.50    205.82 o 
   0  14   2      723.08      995.77    112.46 o 
   2   0   3     2536.43     2451.27     69.26 o 
   6   0   3        0.31       13.58     27.38 o 
  -5   1   3      474.36      897.69     98.34 o 
  -3   1   3      396.72      337.00     31.91 o 
  -1   1   3     3627.52     3507.70     77.69 o 
   1   1   3     3652.26     3475.60     87.27 o 
   3   1   3      416.07      270.51     26.38 o 
   5   1   3      483.20      631.55     46.52 o 
  -6   2   3      129.53      101.86     35.78 o 
  -2   2   3     1723.26     1707.31     47.29 o 
   0   2   3     2920.08     3209.58     71.65 o 
   2   2   3     1718.15     1628.07     59.67 o 
   4   2   3      172.34     1569.14    111.32 o 
   6   2   3      117.32      114.32     50.81 o 
  -5   3   3      201.57      136.36     31.56 o 
  -3   3   3      197.93      302.86     46.67 o 
  -1   3   3      889.41      939.91     31.36 o 
   1   3   3      888.91      915.50     89.38 o 
   3   3   3      209.85      203.26     44.07 o 
   5   3   3      202.60      214.40     35.27 o 
  -6   4   3      139.53      113.57     41.07 o 
  -2   4   3       47.19       42.26     12.90 o 
   0   4   3     2161.55     2617.77    108.23 o 
   2   4   3       51.21       56.78     12.77 o 
   4   4   3       52.07     1023.97    917.32 o 
   6   4   3      146.57       95.24     34.88 o 
  -5   5   3       89.45      473.67    230.55 o 
  -3   5   3      867.49      893.48     56.84 o 
  -1   5   3      537.42      571.33     32.03 o 
   1   5   3      536.28      628.79     25.29 o 
   3   5   3      844.56      800.37     85.74 o 
   5   5   3       85.88      180.91     55.09 o 
  -4   6   3      125.44      405.25    121.73 o 
  -2   6   3      286.25      300.64     27.68 o 
   0   6   3      182.61      211.26     14.75 o 
   2   6   3      293.97      250.11     23.20 o 
   4   6   3      115.88      152.73     46.86 o 
  -5   7   3      224.69      329.48    152.57 o 
  -3   7   3       20.87      120.17     28.94 o 
  -1   7   3      185.75      251.16     19.80 o 
   1   7   3      190.09      214.51     20.59 o 
   3   7   3       19.73       27.15     23.35 o 
   5   7   3      229.66      243.03     49.86 o 
  -4   8   3       45.83      369.41     86.53 o 
  -2   8   3     1244.69     1171.62     55.27 o 
   0   8   3     1587.35     1670.91     60.34 o 
   2   8   3     1246.55     1136.20     61.08 o 
   4   8   3       49.90      195.51     57.74 o 
  -3   9   3       53.86      162.40     38.34 o 
  -1   9   3      306.86      388.16     29.82 o 
   1   9   3      306.41      324.78     27.27 o 
   3   9   3       56.74       14.68     31.44 o 
  -4  10   3      303.06      482.07    118.85 o 
  -2  10   3      229.93      340.54     51.35 o 
   0  10   3       15.15       14.42     13.53 o 
   2  10   3      237.01      190.68     33.78 o 
   4  10   3      298.17      273.24    122.82 o 
  -3  11   3      269.93      290.11     74.34 o 
  -1  11   3      234.64      215.24     45.49 o 
   1  11   3      234.97      229.28     47.51 o 
   3  11   3      260.05      369.72     52.95 o 
  -2  12   3       62.29       68.39     62.21 o 
   0  12   3       97.13       56.63     25.35 o 
   2  12   3       62.99       23.26     31.96 o 
  -1  13   3       32.81       44.73     25.76 o 
   1  13   3       32.45       22.86     37.11 o 
   0  14   3       15.18       27.42     34.89 o 
   0   0   4    28326.52    27802.55   1065.36 o 
   2   0   4    21159.25    19963.49    454.38 o 
   4   0   4     5163.32     4966.39    139.00 o 
   6   0   4     2471.47     2444.32    138.61 o 
  -5   1   4     5435.88     5374.84    208.46 o 
  -3   1   4     7902.25     7946.14    172.85 o 
  -1   1   4    61281.46    60573.12   1036.40 o 
   1   1   4    58536.16    57583.48   1305.60 o 
   3   1   4     8059.76     7887.50    195.77 o 
   5   1   4     5726.97     5693.64    146.57 o 
  -6   2   4     1601.35     1784.52    196.10 o 
  -4   2   4     7685.39     7324.00    193.15 o 
  -2   2   4    29791.18    29402.58    581.33 o 
   0   2   4    15728.15    14115.59    327.81 o 
   2   2   4    30201.38    29399.99    660.14 o 
   4   2   4     7460.26     7117.66    167.59 o 
   6   2   4     1707.42     1967.19    238.21 o 
  -5   3   4     2676.27     2721.47    103.03 o 
  -3   3   4     9259.46     8253.87    185.54 o 
  -1   3   4    14919.55    14803.61    293.32 o 
   1   3   4    13972.72    13468.37    321.56 o 
   3   3   4     9566.50     8550.60    257.62 o 
   5   3   4     2620.31     2503.39     97.97 o 
  -4   4   4     3974.32     3867.43    119.43 o 
  -2   4   4    13121.95    12546.17    264.23 o 
   0   4   4    11419.20    10829.03    224.52 o 
   2   4   4    13663.18    12788.86    370.21 o 
   4   4   4     3722.55     3516.66    118.96 o 
  -5   5   4     4455.33     3933.37    164.44 o 
  -3   5   4     7241.32     7257.89    198.11 o 
  -1   5   4    22237.88    22690.15    404.70 o 
   1   5   4    22960.60    22605.22    451.57 o 
   3   5   4     7265.41     7523.19    170.25 o 
   5   5   4     4281.81     3526.30    157.67 o 
  -4   6   4     2735.08     3075.52    137.32 o 
  -2   6   4     9812.77     9714.60    239.77 o 
   0   6   4    11099.48    11962.41    349.92 o 
   2   6   4     9498.91     9087.93    204.22 o 
   4   6   4     2927.13     3032.22    134.74 o 
  -5   7   4     2734.97     2761.68    142.03 o 
  -3   7   4     3687.02     4094.93    161.42 o 
  -1   7   4    11894.22    12038.99    226.08 o 
   1   7   4    11740.61    11898.46    254.59 o 
   3   7   4     3534.13     3744.66    156.11 o 
   5   7   4     2881.68     2767.50    139.97 o 
  -4   8   4     4709.39     4635.01    191.19 o 
  -2   8   4    12704.62    12415.08    318.47 o 
   0   8   4     5720.97     5830.07    130.80 o 
   2   8   4    12571.36    12172.77    317.04 o 
   4   8   4     4775.85     4442.05    154.41 o 
  -3   9   4     2541.23     2473.71    184.17 o 
  -1   9   4     4379.06     4381.71    137.27 o 
   1   9   4     4470.36     4371.74    112.36 o 
   3   9   4     2569.79     2547.75    102.57 o 
  -4  10   4     1506.72     1564.13    111.44 o 
  -2  10   4     3089.63     3121.98    117.82 o 
   0  10   4     4289.14     4504.79    162.03 o 
   2  10   4     3303.20     3541.58    119.45 o 
   4  10   4     1352.25     1353.72     91.56 o 
  -3  11   4     2768.94     2644.92    141.51 o 
  -1  11   4     4672.85     4522.69    152.29 o 
   1  11   4     4449.72     4180.85    166.24 o 
   3  11   4     2860.29     2861.11    125.92 o 
  -2  12   4     1396.18     1444.60     98.73 o 
   0  12   4     1846.02     2065.73     89.26 o 
   2  12   4     1452.41     1421.44     91.14 o 
  -1  13   4     2155.88     2007.76    204.29 o 
   1  13   4     2038.02     1857.81    142.79 o 
   0  14   4     1528.78     1704.33    141.65 o 
   2   0   5       15.09       14.52      7.66 o 
   4   0   5      305.57      373.35     38.84 o 
   6   0   5      112.48      150.38     43.16 o 
  -5   1   5      477.22      342.82     76.43 o 
  -3   1   5      820.84      855.06    112.37 o 
  -1   1   5    12874.54    13914.76    250.53 o 
   1   1   5    12831.84    13705.27    315.72 o 
   3   1   5      847.13      735.26     42.19 o 
   5   1   5      452.51      410.22     40.59 o 
  -6   2   5       20.47       30.54     31.81 o 
  -4   2   5     1251.98     1292.48     88.26 o 
  -2   2   5     1186.09     1359.78     37.74 o 
   0   2   5     2053.40     1927.06     50.54 o 
   2   2   5     1184.32     1338.56     44.69 o 
   4   2   5     1266.48     1408.83    317.58 o 
   6   2   5       17.06       32.41     28.70 o 
  -5   3   5      141.75      186.47     40.90 o 
  -3   3   5      160.46      172.15     20.49 o 
  -1   3   5     1204.25     1309.62     40.76 o 
   1   3   5     1190.31     1258.07     42.06 o 
   3   3   5      169.20      158.05     24.67 o 
   5   3   5      131.44      127.43     27.50 o 
  -4   4   5      132.44      265.97    111.38 o 
  -2   4   5      819.73      878.27     33.41 o 
   0   4   5      976.99     1083.30     36.06 o 
   2   4   5      802.57      772.41     96.47 o 
   4   4   5      120.83      149.41     24.32 o 
  -5   5   5      299.05      302.13     60.66 o 
  -3   5   5      223.69      167.19     30.63 o 
  -1   5   5     2126.43     2364.99     49.99 o 
   1   5   5     2141.33     2269.75     91.94 o 
   3   5   5      211.69      181.97     23.33 o 
   5   5   5      312.01      308.73     52.87 o 
  -4   6   5       51.43      172.21     63.19 o 
  -2   6   5      514.74      507.41     50.86 o 
   0   6   5      616.10      702.41     25.33 o 
   2   6   5      526.23      540.00     33.64 o 
   4   6   5       53.71      106.44     40.04 o 
  -5   7   5       46.77       99.10    131.45 o 
  -3   7   5       27.90       42.88     37.11 o 
  -1   7   5      656.58      653.99     27.60 o 
   1   7   5      647.08      668.58     30.71 o 
   3   7   5       31.96       83.94     58.15 o 
   5   7   5       47.79       70.31     32.61 o 
  -4   8   5      685.99      752.23    274.49 o 
  -2   8   5     1084.42     1229.44    102.75 o 
   0   8   5      612.55      630.72     35.59 o 
   2   8   5     1104.13     1152.94     59.33 o 
   4   8   5      681.79      593.76     98.68 o 
  -3   9   5       79.21       59.79     33.47 o 
  -1   9   5      689.95      723.30     51.00 o 
   1   9   5      681.01      728.67     39.58 o 
   3   9   5       75.67      101.39     37.82 o 
  -4  10   5       86.29      180.18     49.52 o 
  -2  10   5      169.37      211.49     48.34 o 
   0  10   5       63.85       54.12     22.83 o 
   2  10   5      163.14      169.60     37.36 o 
   4  10   5       78.87       87.11     33.91 o 
  -3  11   5       13.76       25.15     69.05 o 
  -1  11   5       68.24       70.99     25.80 o 
   1  11   5       68.71       66.44     39.29 o 
   3  11   5       12.45       40.64     36.95 o 
  -2  12   5       40.28       37.10     33.34 o 
   0  12   5       57.11       43.41     24.86 o 
   2  12   5       43.20       37.50     30.39 o 
  -1  13   5        3.48       34.34     23.85 o 
   1  13   5        3.05       57.37     39.77 o 
   0   0   6     3608.35     3464.02    110.36 o 
   2   0   6    19808.93    18928.39    382.61 o 
   4   0   6     2605.92     2452.12     88.39 o 
   6   0   6     1744.89     1715.66    156.27 o 
  -5   1   6     4911.13     5137.18    338.19 o 
  -3   1   6     6983.23     6395.37    147.31 o 
  -1   1   6    23279.06    22675.55    405.40 o 
   1   1   6    23109.39    22087.88    503.36 o 
   3   1   6     7251.38     6355.97    164.04 o 
   5   1   6     4937.59     5274.65    177.70 o 
  -6   2   6     1609.29     1656.58    115.68 o 
  -4   2   6     4503.23     4577.09    107.65 o 
  -2   2   6    22020.19    21625.73    385.29 o 
   0   2   6     8532.68     7892.66    167.24 o 
   2   2   6    21831.70    21085.86    427.81 o 
   4   2   6     4390.02     4329.48    163.58 o 
   6   2   6     1670.32     1853.15    116.24 o 
  -5   3   6     3740.25     3204.13    117.82 o 
  -3   3   6     5327.00     5389.63    115.46 o 
  -1   3   6    25699.25    26545.13    518.59 o 
   1   3   6    24880.68    24325.34    567.84 o 
   3   3   6     5421.72     5354.43    180.62 o 
   5   3   6     3771.16     3442.81    121.43 o 
  -4   4   6     5986.29     5630.84    165.98 o 
  -2   4   6    18843.55    18328.88    334.39 o 
   0   4   6    16012.97    14358.64    296.33 o 
   2   4   6    19328.81    18055.04    526.14 o 
   4   4   6     5898.83     5477.79    177.59 o 
  -5   5   6     2873.41     2503.93    103.50 o 
  -3   5   6     5207.73     5367.85    194.02 o 
  -1   5   6    13158.71    12409.64    304.09 o 
   1   5   6    13438.60    12390.78    292.83 o 
   3   5   6     5128.81     5408.38    133.91 o 
   5   5   6     2777.06     2611.40    169.30 o 
  -4   6   6     3253.99     3044.93    257.05 o 
  -2   6   6     9139.55     8621.93    228.66 o 
   0   6   6     8342.45     8235.01    147.84 o 
   2   6   6     9040.40     8487.84    192.69 o 
   4   6   6     3328.76     3280.38    117.30 o 
  -5   7   6     2241.15     2267.45    126.28 o 
  -3   7   6     4111.53     4178.02    168.50 o 
  -1   7   6     8327.20     8383.36    226.82 o 
   1   7   6     8623.35     8504.96    169.57 o 
   3   7   6     4082.95     4080.68    135.00 o 
   5   7   6     2298.80     2347.48    126.79 o 
  -4   8   6     1332.29     1378.58     98.05 o 
  -2   8   6     7188.96     7294.88    257.22 o 
   0   8   6     2973.53     2944.52     84.56 o 
   2   8   6     6891.04     6853.18    150.74 o 
   4   8   6     1420.58     1447.59     93.81 o 
  -3   9   6     2081.88     2089.07    125.98 o 
  -1   9   6     6876.72     6633.40    237.01 o 
   1   9   6     6758.01     6384.24    154.92 o 
   3   9   6     2014.19     1881.04     88.04 o 
  -4  10   6     1381.25     1613.64    111.56 o 
  -2  10   6     6325.74     6077.70    188.38 o 
   0  10   6     2271.13     2371.38     93.73 o 
   2  10   6     6506.81     6214.46    186.53 o 
   4  10   6     1348.02     1477.59     90.23 o 
  -3  11   6     1109.63     1207.66    100.04 o 
  -1  11   6     3619.71     3446.22    126.37 o 
   1  11   6     3703.79     3617.23    146.72 o 
   3  11   6     1133.60     1350.74    100.73 o 
  -2  12   6     2887.75     2637.76    129.52 o 
   0  12   6     2070.15     1902.11    110.17 o 
   2  12   6     2885.99     2711.61    133.41 o 
  -1  13   6     1603.85     1457.40     80.74 o 
   1  13   6     1525.66     1376.96    128.92 o 
   2   0   7     1229.77     1292.50     41.52 o 
   4   0   7     1505.11     1555.53     89.93 o 
   6   0   7       30.43       60.15     49.33 o 
  -5   1   7       91.58       56.68     34.12 o 
  -3   1   7     1109.85     1027.93     40.69 o 
  -1   1   7     2501.82     2797.22     64.68 o 
   1   1   7     2492.35     2783.60     68.56 o 
   3   1   7     1140.79     1063.32     49.77 o 
   5   1   7       82.67       84.36     28.24 o 
  -4   2   7      583.49      523.60     34.39 o 
  -2   2   7       49.66       85.60     10.90 o 
   0   2   7      275.41      241.52     17.20 o 
   2   2   7       47.41       92.22     14.93 o 
   4   2   7      609.09      495.45     47.76 o 
  -5   3   7      432.66      401.06     42.68 o 
  -3   3   7      301.37      353.19     27.29 o 
  -1   3   7      446.15      517.45     30.10 o 
   1   3   7      451.62      510.70     27.59 o 
   3   3   7      316.14      314.85     39.58 o 
   5   3   7      427.52      283.87     38.51 o 
  -4   4   7      184.71      140.39     33.04 o 
  -2   4   7      947.81      899.68     38.73 o 
   0   4   7     1195.94     1188.82     40.88 o 
   2   4   7      931.34      897.85     55.03 o 
   4   4   7      173.38      157.66     31.01 o 
  -5   5   7       60.47       61.63     24.03 o 
  -3   5   7      198.93      183.30     27.13 o 
  -1   5   7      469.89      469.60     28.27 o 
   1   5   7      464.02      446.50     26.20 o 
   3   5   7      190.77      275.03     63.42 o 
   5   5   7       57.86       41.06     23.27 o 
  -4   6   7      434.62      405.94     52.43 o 
  -2   6   7      280.71      342.81     29.09 o 
   0   6   7        6.41        2.73      7.40 o 
   2   6   7      291.93      265.42     37.31 o 
   4   6   7      427.79      343.43     46.24 o 
  -5   7   7       12.64       43.87     25.08 o 
  -3   7   7       22.48       25.02     25.61 o 
  -1   7   7     1344.44     1355.88     62.38 o 
   1   7   7     1327.14     1253.54     64.14 o 
   3   7   7       26.44       29.13     20.91 o 
   5   7   7       13.10       37.09     28.22 o 
  -4   8   7       99.75      103.67     36.07 o 
  -2   8   7      313.36      308.27     37.49 o 
   0   8   7      289.20      276.76     23.45 o 
   2   8   7      321.81      279.98     27.26 o 
   4   8   7      103.71      118.17     39.68 o 
  -3   9   7        0.60       22.06     47.93 o 
  -1   9   7      561.42      601.24     48.91 o 
   1   9   7      564.56      536.28     42.41 o 
   3   9   7        1.00       21.35     23.27 o 
  -4  10   7      108.37      254.07     54.26 o 
  -2  10   7      342.54      324.54     42.50 o 
   0  10   7      115.26      140.53     29.79 o 
   2  10   7      340.88      346.07     51.10 o 
   4  10   7      104.68       92.37     35.35 o 
  -3  11   7       45.98       81.82     40.85 o 
  -1  11   7        8.11        9.34     29.99 o 
   1  11   7        8.18      -22.03     21.97 o 
   3  11   7       49.10       45.04     28.79 o 
  -2  12   7      204.51      180.55     40.14 o 
   0  12   7      348.23      291.90     58.70 o 
   2  12   7      197.68      240.36     48.71 o 
  -1  13   7      249.84      241.34     42.42 o 
   1  13   7      244.53      223.01     66.68 o 
   0   0   8     4109.28     4030.35    130.40 o 
   2   0   8    38898.47    37955.95    751.91 o 
   4   0   8     8752.23     8263.12    229.46 o 
  -5   1   8     3726.56     3766.44    129.43 o 
  -3   1   8     5304.92     4990.50    122.20 o 
  -1   1   8    17820.55    17255.34    308.36 o 
   1   1   8    17335.19    16644.37    344.13 o 
   3   1   8     5251.40     4977.44    118.99 o 
   5   1   8     3831.30     3505.80    278.83 o 
  -4   2   8     2813.21     2615.03     82.31 o 
  -2   2   8    10708.45    10626.35    264.47 o 
   0   2   8    15519.97    14789.24    344.76 o 
   2   2   8    10246.52    10090.17    218.52 o 
   4   2   8     3042.19     2927.87    119.63 o 
  -5   3   8     3014.35     2899.47    141.19 o 
  -3   3   8     6790.08     6851.46    162.32 o 
  -1   3   8    20253.83    21016.59    493.06 o 
   1   3   8    20728.46    21051.66    623.85 o 
   3   3   8     6798.10     6898.59    390.50 o 
   5   3   8     2931.15     2931.97    146.04 o 
  -4   4   8     3237.66     3076.28     94.02 o 
  -2   4   8     4624.57     4380.30    109.92 o 
   0   4   8    16096.43    15083.92    313.95 o 
   2   4   8     4813.84     4689.13    162.19 o 
   4   4   8     3102.99     3055.89    197.18 o 
  -5   5   8     1301.93     1380.98     74.71 o 
  -3   5   8     6601.82     6610.90    215.21 o 
  -1   5   8     6612.04     6390.98    149.74 o 
   1   5   8     6768.17     6375.33    165.17 o 
   3   5   8     6593.05     6558.68    225.56 o 
   5   5   8     1287.51     1327.28     78.05 o 
  -4   6   8     5455.20     4820.24    154.71 o 
  -2   6   8     9872.01     9704.49    219.93 o 
   0   6   8     8175.65     8104.93    183.34 o 
   2   6   8     9928.24     9453.53    305.55 o 
   4   6   8     5454.30     4710.07    156.02 o 
  -5   7   8     2078.33     2050.99     96.50 o 
  -3   7   8     3669.91     3551.51    152.11 o 
  -1   7   8     7681.09     7432.19    172.53 o 
   1   7   8     7422.22     7052.95    195.96 o 
   3   7   8     3578.61     3524.93    123.56 o 
   5   7   8     2194.64     2139.72    130.65 o 
  -4   8   8     1492.86     1541.42     99.04 o 
  -2   8   8     5565.94     5568.10    170.03 o 
   0   8   8     6081.88     5555.20    122.53 o 
   2   8   8     5423.17     5387.02    125.93 o 
   4   8   8     1617.35     1570.13     82.05 o 
  -3   9   8     1611.35     1516.05     97.92 o 
  -1   9   8     7144.17     6750.29    201.74 o 
   1   9   8     7518.89     7043.07    166.11 o 
   3   9   8     1575.55     1688.83     71.26 o 
  -2  10   8     3787.59     3858.16    137.83 o 
   0  10   8     1500.14     1439.05     73.88 o 
   2  10   8     3709.76     3678.67    159.68 o 
  -3  11   8     1305.49     1336.71    105.42 o 
  -1  11   8     1879.57     1806.95     86.93 o 
   1  11   8     1934.80     1901.03    118.60 o 
   3  11   8     1299.67     1293.46    100.42 o 
  -2  12   8     1609.84     1570.61     84.91 o 
   0  12   8     1794.65     1776.78     86.02 o 
   2  12   8     1618.69     1500.88     99.35 o 
  -1  13   8     1706.75     1644.09     90.04 o 
   1  13   8     1654.72     1883.71    158.93 o 
   2   0   9     5454.93     5251.89    123.25 o 
   4   0   9      820.14      801.10     50.11 o 
  -5   1   9       63.29       58.68     23.49 o 
  -3   1   9      280.59      335.10     25.58 o 
  -1   1   9      823.79      771.14     27.57 o 
   1   1   9      826.33      785.29     30.87 o 
   3   1   9      279.56      313.59     23.36 o 
   5   1   9       55.50       47.44     25.90 o 
  -4   2   9      153.60      150.79     22.09 o 
  -2   2   9      645.69      774.61     30.55 o 
   0   2   9        1.49        2.04      6.62 o 
   2   2   9      636.19      691.85     30.24 o 
   4   2   9      153.84      184.31     34.48 o 
  -5   3   9      271.68      243.63     37.38 o 
  -3   3   9      161.32      214.11     34.54 o 
  -1   3   9      806.75      777.83     29.80 o 
   1   3   9      798.51      858.96     39.45 o 
   3   3   9      170.43      166.19     31.84 o 
   5   3   9      258.04      189.01     64.08 o 
  -4   4   9      397.27      307.79     31.46 o 
  -2   4   9      411.55      425.67     26.16 o 
   0   4   9     1748.93     1781.62     56.40 o 
   2   4   9      414.94      458.14     45.73 o 
   4   4   9      398.74      373.65     80.19 o 
  -5   5   9       34.36        1.28     21.25 o 
  -3   5   9        7.41       17.54     12.60 o 
  -1   5   9     1046.75     1147.50     44.99 o 
   1   5   9     1039.36     1041.68     56.65 o 
   3   5   9        9.63       26.56     22.06 o 
   5   5   9       39.89       21.76     22.67 o 
  -4   6   9        6.48      -25.81     26.59 o 
  -2   6   9      514.28      576.51     37.65 o 
   0   6   9       44.74       42.17     14.17 o 
   2   6   9      507.49      602.65     70.98 o 
   4   6   9        6.13       -3.58     19.42 o 
  -3   7   9       25.05       19.76     29.41 o 
  -1   7   9      398.41      394.35     31.50 o 
   1   7   9      405.24      408.70     46.11 o 
   3   7   9       24.48       12.97     21.12 o 
  -4   8   9       26.33       52.38     32.87 o 
  -2   8   9       27.58       20.03     20.65 o 
   0   8   9      183.30      184.63     21.65 o 
   2   8   9       30.67       16.87     17.08 o 
   4   8   9       27.73        7.25     25.32 o 
  -3   9   9      128.10      145.59     39.87 o 
  -1   9   9      574.82      500.65     48.49 o 
   1   9   9      580.52      643.83     50.73 o 
   3   9   9      126.83       94.57     26.37 o 
  -2  10   9       54.75       64.32     26.96 o 
   0  10   9      924.17      879.84     61.81 o 
   2  10   9       50.76      116.55     35.92 o 
  -3  11   9       22.48       37.50     37.91 o 
  -1  11   9        1.58       15.83     24.10 o 
   1  11   9        1.19       35.61     23.71 o 
   3  11   9       21.09       47.95     36.44 o 
  -2  12   9       89.79       61.59     30.69 o 
   0  12   9      145.13       82.46     30.49 o 
   2  12   9       84.51       61.51     36.10 o 
   0   0  10     7003.76     7064.52    217.76 o 
   2   0  10     7021.81     6392.50    146.93 o 
   4   0  10     3004.37     3127.57    134.66 o 
  -5   1  10     2303.52     2072.53    154.44 o 
  -3   1  10     7091.51     6709.08    157.81 o 
  -1   1  10    11564.20    11270.42    252.95 o 
   1   1  10    11622.61    11123.67    379.08 o 
   3   1  10     6997.31     6627.83    178.32 o 
   5   1  10     2280.73     2095.80    123.32 o 
  -4   2  10     4626.50     4433.75    120.42 o 
  -2   2  10     7702.77     7798.52    156.76 o 
   0   2  10    13506.20    12771.65    262.41 o 
   2   2  10     7711.80     7645.27    196.94 o 
   4   2  10     4703.57     4582.68    174.43 o 
  -5   3  10     1380.20     1545.93     78.28 o 
  -3   3  10     5744.93     5608.28    140.11 o 
  -1   3  10    11108.19    10812.30    220.43 o 
   1   3  10    11149.01    10424.05    259.04 o 
   3   3  10     5685.06     5694.02    201.81 o 
   5   3  10     1437.48     1786.39    155.26 o 
  -4   4  10     3990.44     3831.38    111.67 o 
  -2   4  10     4953.63     5287.83    115.71 o 
   0   4  10    27041.97    26546.08    538.26 o 
   2   4  10     4914.15     4988.06    185.37 o 
   4   4  10     3946.00     3953.66    232.13 o 
  -5   5  10      999.06     1124.61     92.15 o 
  -3   5  10     7110.47     6745.99    169.28 o 
  -1   5  10     5843.02     5725.58    122.59 o 
   1   5  10     5979.92     5641.31    153.78 o 
   3   5  10     7132.31     7323.79    253.66 o 
   5   5  10      999.68     1240.29     81.33 o 
  -4   6  10     3014.80     2840.52    113.32 o 
  -2   6  10     3667.30     3294.22     95.62 o 
   0   6  10     8557.10     8176.53    188.51 o 
   2   6  10     3619.23     3133.82    358.84 o 
   4   6  10     3046.22     2890.00    120.30 o 
  -3   7  10     4112.62     3863.14    131.78 o 
  -1   7  10     4560.56     4434.16    119.41 o 
   1   7  10     4575.57     4531.26    169.97 o 
   3   7  10     4115.82     3760.39    133.14 o 
  -4   8  10     2013.84     1971.79    134.38 o 
  -2   8  10     2925.11     2997.26    226.36 o 
   0   8  10     3049.26     2807.00     76.24 o 
   2   8  10     2905.82     2875.80     91.45 o 
   4   8  10     2066.82     2003.99     96.41 o 
  -3   9  10     1445.57     1413.26     94.67 o 
  -1   9  10     4525.08     4430.06    146.10 o 
   1   9  10     4490.30     4244.23    117.31 o 
   3   9  10     1421.81     1432.41     78.46 o 
  -2  10  10     2089.06     2107.75     96.75 o 
   0  10  10     6108.53     5457.31    189.35 o 
   2  10  10     2086.73     2044.62     90.81 o 
  -1  11  10     1886.68     1784.89     88.21 o 
   1  11  10     2010.05     1745.91    100.48 o 
  -2  12  10     1768.17     1775.02    113.85 o 
   0  12  10     1456.91     1414.28     84.12 o 
   2  12  10     1728.72     1540.31    107.65 o 
   2   0  11     1544.86     1433.05     49.54 o 
   4   0  11      773.18      729.93     63.93 o 
  -5   1  11        5.78        6.59     50.91 o 
  -3   1  11     2438.27     2371.00     73.79 o 
  -1   1  11     1225.96     1208.28     38.77 o 
   1   1  11     1228.49     1271.34     41.88 o 
   3   1  11     2471.93     2557.36    111.51 o 
   5   1  11        4.78       26.86     26.28 o 
  -4   2  11      120.00       93.75     20.44 o 
  -2   2  11      187.33      200.89     18.86 o 
   0   2  11      148.68      174.06     17.91 o 
   2   2  11      181.41      172.03     22.97 o 
   4   2  11      110.68      107.82     31.72 o 
  -5   3  11      110.87       65.63     24.99 o 
  -3   3  11       30.99       51.67     16.24 o 
  -1   3  11      651.68      685.92     30.68 o 
   1   3  11      659.32      728.63     39.95 o 
   3   3  11       35.26       49.50     24.30 o 
   5   3  11      110.88      105.81     56.42 o 
  -4   4  11      147.08      168.08     25.66 o 
  -2   4  11       37.29       59.09     13.64 o 
   0   4  11       63.08       77.13     33.78 o 
   2   4  11       40.47       98.23     28.37 o 
   4   4  11      148.82      157.06     71.49 o 
  -5   5  11        4.39       16.49     22.30 o 
  -3   5  11      324.79      334.04     34.55 o 
  -1   5  11      269.51      322.07     23.47 o 
   1   5  11      262.79      307.75     28.52 o 
   3   5  11      310.74      319.05     45.92 o 
   5   5  11        4.39      -12.04     39.65 o 
  -4   6  11       60.61       50.16     19.17 o 
  -2   6  11      151.46      158.36     20.94 o 
   0   6  11      166.78      200.70     23.86 o 
   2   6  11      149.16      136.35     32.69 o 
   4   6  11       66.95       50.85     44.64 o 
  -3   7  11      309.90      270.68     31.45 o 
  -1   7  11       26.31       29.11     15.76 o 
   1   7  11       28.36       13.79     22.23 o 
   3   7  11      312.59      340.78     52.04 o 
  -4   8  11        4.49      -20.70     19.92 o 
  -2   8  11       83.51       85.36     23.81 o 
   0   8  11      214.64      211.59     26.47 o 
   2   8  11       78.61       66.74     31.54 o 
   4   8  11        5.34       -4.06     27.05 o 
  -3   9  11       99.24      124.29     40.76 o 
  -1   9  11     1035.88     1099.73     69.29 o 
   1   9  11     1053.81     1042.07     53.19 o 
   3   9  11       95.96      105.24     35.09 o 
  -2  10  11       62.38       43.53     29.47 o 
   0  10  11      207.72      179.74     36.93 o 
   2  10  11       57.94       28.69     26.39 o 
  -1  11  11       29.75       24.69     25.68 o 
   1  11  11       31.61       21.80     31.00 o 
   0  12  11       15.44       -5.19     27.01 o 
   0   0  12     8041.84     7310.21    229.21 o 
   2   0  12     6720.99     6473.32    152.28 o 
   4   0  12     4954.06     4829.26    187.70 o 
  -5   1  12     1174.32     1079.34     87.24 o 
  -3   1  12     9200.54     8911.02    204.84 o 
  -1   1  12     6969.07     6683.15    145.66 o 
   1   1  12     7127.08     6964.81    264.39 o 
   3   1  12     9233.59     8978.19    387.58 o 
   5   1  12     1179.19     1256.04     89.72 o 
  -4   2  12     2611.93     2705.73     86.22 o 
  -2   2  12     4027.39     3840.41     91.09 o 
   0   2  12    23696.70    23846.67    476.55 o 
   2   2  12     4080.09     3975.50    124.77 o 
   4   2  12     2581.19     2664.37    127.17 o 
  -5   3  12     1365.99     1242.50     75.28 o 
  -3   3  12     2070.79     2162.43     71.90 o 
  -1   3  12     7214.39     7025.48    145.75 o 
   1   3  12     7252.18     7054.84    185.61 o 
   3   3  12     2029.38     2124.37    223.52 o 
   5   3  12     1404.27     1357.46    152.66 o 
  -4   4  12     2689.72     2537.52     86.54 o 
  -2   4  12     3341.58     3284.54     83.74 o 
   0   4  12     7096.53     7036.53    187.67 o 
   2   4  12     3289.32     3388.43    140.74 o 
   4   4  12     2715.76     2637.12    128.10 o 
  -3   5  12     5895.29     5201.94    139.10 o 
  -1   5  12     6246.19     6158.24    152.58 o 
   1   5  12     6183.64     6112.64    173.60 o 
   3   5  12     5879.89     5487.45    221.72 o 
  -4   6  12     2987.52     2715.76     92.88 o 
  -2   6  12     3109.83     3160.81     89.41 o 
   0   6  12     4281.40     3889.00    107.43 o 
   2   6  12     3100.05     3020.66    135.76 o 
   4   6  12     2986.34     2552.50    198.38 o 
  -3   7  12     4518.84     4121.01    121.01 o 
  -1   7  12     3197.46     2913.94     91.34 o 
   1   7  12     3190.31     3009.05    132.09 o 
   3   7  12     4585.36     4333.53    179.13 o 
  -4   8  12     1295.88     1521.83     82.13 o 
  -2   8  12     1984.07     1798.11     74.71 o 
   0   8  12    13517.71    12744.16    285.90 o 
   2   8  12     2024.35     1840.75    102.47 o 
   4   8  12     1267.10     1595.01     92.70 o 
  -3   9  12     1448.09     1499.38    104.83 o 
  -1   9  12     2021.46     2113.63     93.22 o 
   1   9  12     1971.38     1835.96     71.05 o 
   3   9  12     1457.02     1666.54    120.95 o 
  -2  10  12     1613.38     1514.45     84.73 o 
   0  10  12     1256.12     1320.02     95.13 o 
   2  10  12     1613.00     1514.53     80.72 o 
  -1  11  12     2248.76     2166.54    163.88 o 
   1  11  12     2248.06     2079.40    116.77 o 
   0  12  12      647.76      654.67    221.37 o 
   2   0  13      187.92      239.16     23.91 o 
   4   0  13      188.55      117.21     35.86 o 
  -5   1  13        4.80       -6.43     24.58 o 
  -3   1  13     1948.76     1782.46     63.59 o 
  -1   1  13      210.28      260.08     21.33 o 
   1   1  13      213.31      224.36     27.17 o 
   3   1  13     1916.37     1842.64     96.28 o 
   5   1  13        6.85       21.66     29.34 o 
  -4   2  13       11.42       23.69     25.23 o 
  -2   2  13      527.98      609.30     31.52 o 
   0   2  13      243.62      230.46     26.63 o 
   2   2  13      535.67      558.20     40.65 o 
   4   2  13        9.13        2.99     22.80 o 
  -5   3  13      109.11       84.63     36.58 o 
  -3   3  13       54.07       29.01     16.33 o 
  -1   3  13      317.22      391.66     25.86 o 
   1   3  13      322.12      351.05     32.50 o 
   3   3  13       48.90       41.35     26.31 o 
   5   3  13      110.75       28.62     56.04 o 
  -4   4  13       46.32       66.02     21.37 o 
  -2   4  13       32.13       24.52     12.79 o 
   0   4  13      457.67      514.53     44.85 o 
   2   4  13       34.31       21.17     38.75 o 
   4   4  13       43.93       10.82     29.22 o 
  -3   5  13      491.10      488.60     38.45 o 
  -1   5  13       71.48       99.82     19.96 o 
   1   5  13       70.10       57.94     34.07 o 
   3   5  13      504.78      469.36     77.88 o 
  -4   6  13        5.86       32.63     19.01 o 
  -2   6  13       41.31       40.30     19.24 o 
   0   6  13      387.65      405.82     37.23 o 
   2   6  13       37.42       33.57     26.30 o 
   4   6  13        7.68      -26.91     40.40 o 
  -3   7  13      120.38       78.11     22.03 o 
  -1   7  13       41.16       45.83     18.24 o 
   1   7  13       42.76       63.68     31.00 o 
   3   7  13      112.18       81.63     36.58 o 
  -2   8  13       69.09       43.02     19.67 o 
   0   8  13       83.27      100.90     35.19 o 
   2   8  13       65.23       77.14     34.49 o 
  -3   9  13       80.28       51.70     35.55 o 
  -1   9  13      370.33      336.94     36.88 o 
   1   9  13      381.12      347.52    108.06 o 
   3   9  13       79.27      101.77     35.36 o 
  -2  10  13       50.70       58.82     30.60 o 
   0  10  13      129.15      141.16     42.85 o 
   2  10  13       50.58       43.85     29.13 o 
  -1  11  13       80.63       65.29     31.82 o 
   1  11  13       84.35        5.29     29.87 o 
   0   0  14     7275.54     6465.16    210.81 o 
   2   0  14     3390.93     3345.85    110.14 o 
   4   0  14     1673.08     1666.74     98.56 o 
  -5   1  14     1171.48     1226.99     96.07 o 
  -3   1  14     3950.00     3970.93    126.11 o 
  -1   1  14     5306.68     5140.62    128.23 o 
   1   1  14     5380.94     5472.59    152.04 o 
   3   1  14     3953.65     3813.06    348.10 o 
   5   1  14     1179.30     1289.25     98.80 o 
  -4   2  14     2520.58     2483.99    126.74 o 
  -2   2  14     4711.80     4643.11    107.93 o 
   0   2  14     5539.35     5405.86    152.55 o 
   2   2  14     4689.61     4634.89    170.65 o 
   4   2  14     2521.06     2791.95    154.41 o 
  -3   3  14     3040.20     2897.11     91.75 o 
  -1   3  14     6271.29     6065.05    150.96 o 
   1   3  14     6378.21     6223.29    170.69 o 
   3   3  14     3040.43     3290.38    142.36 o 
  -4   4  14     2019.14     2031.73     76.45 o 
  -2   4  14     4312.59     4198.59    102.84 o 
   0   4  14     8318.34     8262.86    241.36 o 
   2   4  14     4294.59     4176.51    169.40 o 
   4   4  14     2035.41     1933.87    248.72 o 
  -3   5  14     3153.74     2954.60     94.60 o 
  -1   5  14     3968.98     3877.75    136.85 o 
   1   5  14     3827.35     3740.67    119.50 o 
   3   5  14     3152.34     2995.19    142.23 o 
  -4   6  14     1356.06     1363.33     65.66 o 
  -2   6  14     2686.67     2743.66     91.01 o 
   0   6  14     4373.58     3982.17    169.89 o 
   2   6  14     2728.53     2757.68    130.58 o 
   4   6  14     1317.29     1287.17    155.77 o 
  -3   7  14     2403.24     2204.22     97.45 o 
  -1   7  14     2590.74     2488.49    105.29 o 
   1   7  14     2530.81     2533.44    124.69 o 
   3   7  14     2441.71     2443.33    128.20 o 
  -2   8  14     1643.33     1677.49     79.18 o 
   0   8  14     1698.79     1627.55     97.92 o 
   2   8  14     1684.71     1699.54    101.49 o 
  -3   9  14     1083.35     1006.34    147.41 o 
  -1   9  14     2670.72     2459.51     88.97 o 
   1   9  14     2701.29     2581.14    130.87 o 
   3   9  14     1115.96     1067.99     78.50 o 
  -2  10  14     1283.36     1351.99     85.74 o 
   0  10  14     2983.89     3004.48    148.58 o 
   2  10  14     1269.57     1213.28     67.27 o 
  -1  11  14     1337.69     1242.24     96.02 o 
   1  11  14     1243.20     1229.77     97.33 o 
   2   0  15      910.49      943.11     55.58 o 
   4   0  15       51.00        0.77     24.00 o 
  -3   1  15       55.71       92.54     24.69 o 
  -1   1  15      104.73      121.17     21.82 o 
   1   1  15      107.06      112.09     36.78 o 
   3   1  15       51.45       85.41     32.05 o 
  -4   2  15      130.65      139.28     38.97 o 
  -2   2  15      563.67      622.99     39.39 o 
   0   2  15      194.91      156.46     25.67 o 
   2   2  15      575.65      616.33     45.24 o 
   4   2  15      125.69      129.14     41.62 o 
  -3   3  15      140.43      104.64     22.02 o 
  -1   3  15      357.14      431.24     33.27 o 
   1   3  15      360.14      345.67     35.37 o 
   3   3  15      133.01      116.03     35.79 o 
  -4   4  15       67.38       76.06     22.67 o 
  -2   4  15       65.02       60.05     23.18 o 
   0   4  15      389.07      425.41     38.33 o 
   2   4  15       69.80      119.91     40.46 o 
   4   4  15       65.41       33.62     32.59 o 
  -3   5  15       35.14       -3.35     16.82 o 
  -1   5  15      155.26      211.88     27.55 o 
   1   5  15      149.20      159.94     37.75 o 
   3   5  15       38.78       25.63     32.63 o 
  -4   6  15       15.46       26.75     20.59 o 
  -2   6  15      200.78      233.41     30.55 o 
   0   6  15      224.02      271.51     34.07 o 
   2   6  15      192.94      129.06     37.43 o 
   4   6  15       18.17       28.75     52.18 o 
  -3   7  15       13.16      -14.47     20.40 o 
  -1   7  15       37.89       31.57     18.63 o 
   1   7  15       38.60       44.11     30.76 o 
   3   7  15       15.48       34.72     35.52 o 
  -2   8  15       19.84       27.70     18.65 o 
   0   8  15      231.49      268.28     51.69 o 
   2   8  15       22.61       13.67     29.26 o 
  -1   9  15      259.34      209.39     36.71 o 
   1   9  15      261.38      279.59     54.27 o 
  -2  10  15      114.39      105.03     38.19 o 
   0  10  15      284.23      243.06     54.53 o 
   2  10  15      114.64      135.31     33.56 o 
   0   0  16     3236.86     3249.27    188.25 o 
   2   0  16     8136.75     8628.21    233.88 o 
   4   0  16     2621.70     2395.95    152.06 o 
  -3   1  16     1438.27     1521.23     72.68 o 
  -1   1  16     4847.29     4744.03    203.65 o 
   1   1  16     5025.59     4992.79    152.95 o 
   3   1  16     1458.30     1543.03     94.75 o 
  -4   2  16     1248.04     1365.41     95.10 o 
  -2   2  16     3364.63     3243.70    105.59 o 
   0   2  16     3217.85     3265.17    108.03 o 
   2   2  16     3514.24     3464.25    166.60 o 
   4   2  16     1183.32     1351.08    100.60 o 
  -3   3  16     2657.98     2662.17    124.50 o 
  -1   3  16     4298.63     4119.77    215.39 o 
   1   3  16     4187.21     4177.50    131.19 o 
   3   3  16     2646.60     2815.68    372.20 o 
  -4   4  16      752.39      856.17     65.26 o 
  -2   4  16     2364.10     2418.86     97.28 o 
   0   4  16     2780.06     2717.31     98.51 o 
   2   4  16     2270.47     2384.59    122.11 o 
   4   4  16      800.96      847.98     85.04 o 
  -3   5  16     1892.42     1872.86     86.46 o 
  -1   5  16     2457.16     2390.77     81.92 o 
   1   5  16     2413.23     2390.81    117.55 o 
   3   5  16     1884.49     1931.91    218.77 o 
  -2   6  16     3623.19     3771.54    115.89 o 
   0   6  16     2402.78     2236.96     90.00 o 
   2   6  16     3610.08     3827.85    166.63 o 
  -3   7  16      937.56     1025.52     86.71 o 
  -1   7  16     2944.71     2953.37     97.74 o 
   1   7  16     3055.45     2852.68    288.77 o 
   3   7  16      968.56     1004.80     91.19 o 
  -2   8  16     1968.43     1774.83     76.81 o 
   0   8  16     1469.60     1302.52     96.77 o 
   2   8  16     2025.08     1927.69    136.11 o 
  -1   9  16     2262.88     2239.52     85.87 o 
   1   9  16     2120.20     2035.93    138.83 o 
   0  10  16      759.63      806.30    192.84 o 
   2   0  17      619.96      673.68     50.98 o 
   4   0  17      421.73      285.99     54.97 o 
  -3   1  17       91.66       50.82     24.19 o 
  -1   1  17      393.46      468.98     51.82 o 
   1   1  17      391.85      399.66     39.81 o 
   3   1  17       88.26       52.79     33.19 o 
  -4   2  17       96.20       43.89     39.13 o 
  -2   2  17       66.25       79.77     20.51 o 
   0   2  17        1.58       14.93     15.53 o 
   2   2  17       63.63       79.85     32.90 o 
   4   2  17       89.32      134.41     45.90 o 
  -3   3  17       13.48        7.72     20.59 o 
  -1   3  17       68.66       73.44     23.15 o 
   1   3  17       65.44       79.87     23.92 o 
   3   3  17       11.40       18.71     33.69 o 
  -2   4  17      151.18      189.96     32.46 o 
   0   4  17        9.68        4.67     25.19 o 
   2   4  17      154.48      148.17     41.49 o 
  -3   5  17       34.14       47.23     25.26 o 
  -1   5  17       18.71       28.90     19.44 o 
   1   5  17       20.55       61.00     30.89 o 
   3   5  17       36.62       18.64     32.73 o 
  -2   6  17       47.51       39.66     21.94 o 
   0   6  17        5.90       17.99     20.70 o 
   2   6  17       50.59       51.96     38.09 o 
  -3   7  17        4.83       -3.88     22.73 o 
  -1   7  17      219.88      218.13     40.01 o 
   1   7  17      216.65      215.90     47.70 o 
   3   7  17        6.26       24.53     36.11 o 
  -2   8  17       41.56       33.74     23.29 o 
   0   8  17       57.06        8.36     41.03 o 
   2   8  17       37.87       40.86     45.72 o 
  -1   9  17      161.49      173.75     41.43 o 
   1   9  17      153.18      161.89     46.88 o 
   0   0  18     1654.03     1922.78    140.32 o 
   2   0  18     2108.10     2305.39     92.97 o 
   4   0  18      707.96      783.76     82.54 o 
  -3   1  18     1397.44     1427.02     94.26 o 
  -1   1  18     3125.94     3290.74    139.68 o 
   1   1  18     3051.42     3112.19    129.34 o 
   3   1  18     1357.29     1380.17    179.48 o 
  -2   2  18     3076.20     3091.14    168.78 o 
   0   2  18     2155.56     2056.94     82.70 o 
   2   2  18     3123.45     3143.15    219.59 o 
  -3   3  18     1198.88     1266.05     87.94 o 
  -1   3  18     2755.40     2722.81    127.83 o 
   1   3  18     2830.27     2859.53    103.81 o 
   3   3  18     1188.06     1385.87    105.08 o 
  -2   4  18     3189.38     3158.22    147.87 o 
   0   4  18     1984.51     1768.21     87.01 o 
   2   4  18     3136.91     3206.42    150.64 o 
  -3   5  18     1056.67      978.46     68.88 o 
  -1   5  18     2372.26     2379.17     96.30 o 
   1   5  18     2387.83     2382.74    122.40 o 
   3   5  18     1067.55     1250.33    175.52 o 
  -2   6  18     1583.69     1645.98     73.42 o 
   0   6  18     1377.71     1383.10    100.85 o 
   2   6  18     1567.95     1827.86    110.23 o 
  -1   7  18     1704.91     1494.40     79.31 o 
   1   7  18     1654.63     1613.42    102.78 o 
   0   8  18      824.22      944.40     88.12 o 
   2   0  19       38.51       42.00     29.14 o 
  -3   1  19       26.24       56.22     46.60 o 
  -1   1  19      459.31      610.93     61.19 o 
   1   1  19      460.57      546.56     58.06 o 
   3   1  19       24.88       21.40     33.36 o 
  -2   2  19       51.17       87.87     43.12 o 
   0   2  19       46.77       53.82     24.54 o 
   2   2  19       50.78       51.15     33.88 o 
  -3   3  19       37.97       60.68     30.65 o 
  -1   3  19       11.65       -7.02     20.28 o 
   1   3  19       12.91       29.76     19.86 o 
   3   3  19       39.85       41.53     36.31 o 
  -2   4  19      127.13       95.43     28.64 o 
   0   4  19        0.89      -19.57     16.25 o 
   2   4  19      124.96       42.07     49.33 o 
  -1   5  19       63.93       74.99     30.52 o 
   1   5  19       64.22      115.48     40.62 o 
  -2   6  19        1.39        5.19     23.65 o 
   0   6  19       16.87       50.12     44.45 o 
   2   6  19        1.03        4.72     32.22 o 
  -1   7  19       83.25       54.41     27.22 o 
   1   7  19       80.77       93.03     41.00 o 
   0   8  19       27.31      -20.56     33.87 o 
   0   0  20     3541.54     4035.52    237.96 o 
   2   0  20     1333.56     1408.44     91.69 o 
  -3   1  20     1076.68     1410.08    151.34 o 
  -1   1  20     2512.49     2511.28    142.88 o 
   1   1  20     2671.46     2877.40    130.05 o 
   3   1  20     1075.46     1245.41    226.62 o 
  -2   2  20     1928.16     1909.01    167.99 o 
   0   2  20     1339.21     1457.61     88.38 o 
   2   2  20     1863.10     1943.03    289.63 o 
  -3   3  20     1131.73     1379.33     98.38 o 
  -1   3  20     1120.03     1152.38    114.23 o 
   1   3  20     1165.77     1199.57     84.51 o 
   3   3  20     1118.41     1093.04    196.36 o 
  -2   4  20     1145.95     1253.55     93.42 o 
   0   4  20     1163.99     1172.31     67.88 o 
   2   4  20     1122.78     1159.15    125.60 o 
  -1   5  20     1878.60     2062.21    130.88 o 
   1   5  20     1817.56     2028.20    115.96 o 
   0   6  20     1532.39     1694.58    106.23 o 
  -1   7  20     1230.90     1183.08     75.66 o 
   1   7  20     1250.17     1177.38     98.04 o 
   2   0  21       15.69      -18.34     23.23 o 
  -1   1  21      164.61      174.48     40.32 o 
   1   1  21      163.14      190.53     67.88 o 
  -2   2  21       57.93       66.39     51.13 o 
   0   2  21       59.33       62.94     33.59 o 
   2   2  21       56.11       98.94     41.97 o 
  -1   3  21       17.72      -19.81     21.82 o 
   1   3  21       16.65       47.11     40.78 o 
  -2   4  21        9.34       36.41     32.37 o 
   0   4  21       15.07       30.78     27.27 o 
   2   4  21        8.20      -42.10     30.60 o 
  -1   5  21       70.40       75.00     49.14 o 
   1   5  21       72.45       59.60     80.61 o 
   0   6  21        0.33       13.47     31.02 o 
   0   0  22      966.55     1109.31    123.92 o 
   2   0  22      623.43      819.62    118.47 o 
  -1   1  22     1103.88     1353.50     96.43 o 
   1   1  22     1093.90     1288.96     94.65 o 
  -2   2  22      629.86      628.85     71.71 o 
   0   2  22     2114.88     2340.41    123.27 o 
   2   2  22      619.50      499.03    103.28 o 
  -1   3  22     1024.74     1119.65     90.52 o 
   1   3  22     1043.93     1018.00    126.83 o 
   0   4  22     1290.01     1333.07     92.67 o 
  -1   1  23       91.35      135.14     42.35 o 
   1   1  23       92.46       41.17     33.37 o 
   0   2  23      136.92      106.29     46.48 o 
                                                 
